# Supplementary material for: Ultra-fast genetic colocalisation across millions of association signals
Source: PLoS Genet. 2026 Jun 17;22(6):e1012209. doi: 10.1371/journal.pgen.1012209 (PMC13289940; doi:10.1371/journal.pgen.1012209)
Supplement: S2 Table — (XLSX) [file pgen.1012209.s002.xlsx]

## Sheet: Sheet1
S2 Table. Result of the gpu-coloc benchmark against coloc.bf_bf in the UniTartu HPC
Comparison	Method	Number of olocalisation tests	Total time spent	Time spent on IO	Time spent on coloc	Time per coloc (N detected by coloc.bf_bf)	Total time per coloc	Coloc speedup compared to coloc.bf_bf	Total speedup compared to coloc.bf_bf
GTEx blood gene expression vs Albumin	coloc.bf_bf	230	50.153	6.60299	4.43787	0.0192951	0.218056	1	1
GTEx blood gene expression vs Albumin	gpu-coloc CPU backend	230	27.2592	24.2152	2.2952	0.00997912	0.118518	1.93355	1.83985
GTEx blood gene expression vs Albumin	gpu-coloc GPU backend	230	12.0751	8.51181	2.50932	0.0109101	0.0525003	1.76855	4.15343
GTEx gene expression vs Albumin	coloc.bf_bf	9533	1346.75	150.894	159.16	0.0166957	0.141272	1	1
GTEx gene expression vs Albumin	gpu-coloc CPU backend	9533	54.8541	41.2163	9.2076	0.000965866	0.00575413	17.2858	24.5514
GTEx gene expression vs Albumin	gpu-coloc GPU backend	9533	21.0061	15.9707	2.65471	0.000278476	0.00220352	59.954	64.1121
GTEx gene expression vs Rahu et al. 2025 metabolic traits	coloc.bf_bf	359698	104010	7200.5	12481.6	0.0347002	0.289158	1	1
GTEx gene expression vs Rahu et al. 2025 metabolic traits	gpu-coloc CPU backend	342837	201.378	71.1224	65.7824	0.000182882	0.000559852	189.741	516.49
GTEx gene expression vs Rahu et al. 2025 metabolic traits	gpu-coloc GPU backend	342837	62.7208	27.5156	15.707	4.36673e-05	0.000174371	794.651	1658.29
