# Supplementary material for: Ultra-fast genetic colocalisation across millions of association signals
Source: PLoS Genet. 2026 Jun 17;22(6):e1012209. doi: 10.1371/journal.pgen.1012209 (PMC13289940; doi:10.1371/journal.pgen.1012209)
Supplement: S3 Table — (XLSX) [file pgen.1012209.s003.xlsx]

## Sheet: Sheet1
S3 Table. Results of the benchmark between gpu-coloc and coloc.bf_bf on a MacBook Pro.
Comparison	Method	Number of colocalisation tests	Total time spent	Time spent on IO	Time spent on coloc	Time per coloc (N detected by coloc.bf_bf)	Total time per coloc	Coloc speedup compared to coloc.bf_bf	Total speedup compared to coloc.bf_bf
GTEx blood gene expression vs Albumin	coloc.bf_bf	230	20.0483	2.27033	1.78195	0.00774762	0.0871665	1	1
GTEx blood gene expression vs Albumin	gpu-coloc CPU backend	230	5.05959	5.72384	0.51379	0.00223387	0.0219982	3.46825	3.96244
GTEx blood gene expression vs Albumin	gpu-coloc Metal backend	230	5.94531	4.90245	0.840322	0.00365357	0.0258492	2.12056	3.37212
GTEx gene expression vs Albumin	coloc.bf_bf	9533	537.927	40.9437	63.0556	0.00661445	0.0564279	1	1
GTEx gene expression vs Albumin	gpu-coloc CPU backend	9533	11.4859	8.91986	1.78028	0.000186749	0.00120485	35.419	46.8339
GTEx gene expression vs Albumin	gpu-coloc Metal backend	9533	13.2593	8.82856	2.52196	0.000264551	0.00139088	25.0026	40.57
GTEx gene expression vs Rahu et al. 2025 metabolic traits	coloc.bf_bf	359698	44072.1	1888.78	4786.01	0.0133056	0.122525	1	1
GTEx gene expression vs Rahu et al. 2025 metabolic traits	gpu-coloc CPU backend	342837	37.6805	14.9822	11.5132	3.20079e-05	0.000104756	415.698	1169.63
GTEx gene expression vs Rahu et al. 2025 metabolic traits	gpu-coloc Metal backend	342837	42.5978	15.6368	12.9639	3.6041e-05	0.000118427	369.18	1034.61
